# Supplementary material for: Genomic characterization of metastatic ultra-hypermutated interdigitating dendritic cell sarcoma through rapid research autopsy
Source: Oncotarget. 2019 Jan 8;10(3):277–88. doi: 10.18632/oncotarget.26352 (PMC6349455; doi:10.18632/oncotarget.26352)
Supplement: Supplementary file 3 [file oncotarget-10-277-s003.xlsx]

## Sheet: per tumor
Organ site	Tumor	Signature.1	Signature.2	Signature.3	Signature.4	Signature.5	Signature.6	Signature.7	Signature.8	Signature.9	Signature.10	Signature.11	Signature.12	Signature.13	Signature.14	Signature.15	Signature.16	Signature.17	Signature.18	Signature.19	Signature.20	Signature.21	Signature.22	Signature.23	Signature.24	Signature.25	Signature.26	Signature.27	Signature.28	Signature.29	Signature.30
Biopsy (Bx)	T1	0	0	0	0	0	0	0.819438	0	0	0	0.0747734	0	0	0	0	0	0	0	0	0	0	0	0	0	0	0	0	0	0	0
Left lung (L.lung)	T2	0	0.0854788	0	0	0	0	0.828477	0	0	0	0.070214	0	0	0	0	0	0	0	0	0	0	0	0	0	0	0	0	0	0	0
Right lung (R.lung)	T3	0	0.0898597	0	0	0	0	0.82281	0	0	0	0.064046	0	0	0	0	0	0	0	0	0	0	0	0	0	0	0	0	0	0	0
Liver1	T4	0	0.0946243	0	0	0	0	0.81501	0	0	0	0.0719193	0	0	0	0	0	0	0	0	0	0	0	0	0	0	0	0	0	0	0
Liver2	T5	0	0.0870283	0	0	0	0	0.81974	0	0	0	0.0729021	0	0	0	0	0	0	0	0	0	0	0	0	0	0	0	0	0	0	0
Liver3a	T6	0	0.0806339	0	0	0	0	0.834629	0	0	0	0.0805125	0	0	0	0	0	0	0	0	0	0	0	0	0	0	0	0	0	0	0
Liver3b	T7	0	0.0949883	0	0	0	0	0.821365	0	0	0	0.0731695	0	0	0	0	0	0	0	0	0	0	0	0	0	0	0	0	0	0	0
Rib	T8	0	0.0906976	0	0	0	0	0.816181	0	0	0	0.0763139	0	0	0	0	0	0	0	0	0	0	0	0	0	0	0	0	0	0	0
Right iliac (R.iliac)	T9	0	0.0943799	0	0	0	0	0.81777	0	0	0	0.0702159	0	0	0	0	0	0	0	0	0	0	0	0	0	0	0	0	0	0	0
Brain	T10	0	0.0862237	0	0	0	0	0.811253	0	0	0	0.087865	0	0	0	0	0	0	0	0	0	0	0	0	0	0	0	0	0	0	0

## Sheet: per branch
Branch	Signature.1	Signature.2	Signature.3	Signature.4	Signature.5	Signature.6	Signature.7	Signature.8	Signature.9	Signature.10	Signature.11	Signature.12	Signature.13	Signature.14	Signature.15	Signature.16	Signature.17	Signature.18	Signature.19	Signature.20	Signature.21	Signature.22	Signature.23	Signature.24	Signature.25	Signature.26	Signature.27	Signature.28	Signature.29	Signature.30
a	0	0.134449	0	0	0	0	0.729381	0	0	0	0	0	0	0	0	0	0	0	0.0742978	0	0	0	0	0	0	0	0	0	0	0
b	0	0.195791	0	0	0	0	0.804209	0	0	0	0	0	0	0	0	0	0	0	0	0	0	0	0	0	0	0	0	0	0	0
c	0	0	0	0	0	0	0.796405	0	0	0	0	0	0	0	0	0	0	0	0	0	0	0	0	0	0	0	0	0	0	0.140983
d	0	0.150158	0	0	0	0	0.817807	0	0	0	0	0	0	0	0	0	0	0	0	0	0	0	0	0	0	0	0	0	0	0
e	0	0	0	0	0	0	0.836171	0	0	0	0.091249	0	0	0	0	0.0699289	0	0	0	0	0	0	0	0	0	0	0	0	0	0
f	0	0	0	0	0	0	0.564876	0	0	0	0	0	0	0	0	0.220052	0	0	0	0	0	0	0	0	0	0	0	0	0	0.098244
g	0	0.0912265	0	0	0	0	0.816681	0	0	0	0.0920922	0	0	0	0	0	0	0	0	0	0	0	0	0	0	0	0	0	0	0
h	0	0.189955	0	0	0	0	0.594877	0	0	0	0	0	0	0	0	0	0	0	0	0	0	0	0	0	0	0	0	0	0	0
i	0	0.124302	0	0	0	0	0.760521	0	0	0	0.0999093	0	0	0	0	0	0	0	0	0	0	0	0	0	0	0	0	0	0	0
j	0	0.061602	0	0	0	0	0.882445	0	0	0	0	0	0	0	0	0	0	0	0	0	0	0	0	0	0	0	0	0	0	0
